# Supplementary material for: BRCA1 Recruitment to Transcriptional Pause Sites Is Required for R-Loop-Driven DNA Damage Repair
Source: Mol Cell. 2015 Feb 19;57(4):636–47. doi: 10.1016/j.molcel.2015.01.011 (PMC4351672; doi:10.1016/j.molcel.2015.01.011)
Supplement: Table S1, Related to Figure 5. List of BRCA1 Peaks at Termination Regions — List of BRCA1 ChIP-seq peaks identified within termination regions (TRs) showing genomic information: chromosomes, coordinates, strand, gene name associated, RNA-seq RPKM values, and overlap with RNAPIISer2P ChIP-seq peaks. [file mmc2.xlsx]

## Sheet: BRCA1 TR peaks
Table S1: List of ChIP-seq BRCA1 TR peaks, Related to Figure 5. List of BRCA1 ChIP-seq peaks identified within Termination Regions (TR) showing genomic information: chromosomes, coordinates, strand, gene name associated, RNA-seq RPKM values and overlap with RNAPIISer2P ChIP-seq peaks.
chr	TR_start	TR_end	TR_strand	gencode_id	genename	RNA seq rpkm_score	chr	BRCA1 peak_start	BRCA1 peak_end	BRCA1 & RNAPIISer2P overlap
chr19	39602080	39606080	+	ENSG00000183760.5	AC011443.1	0	chr19	39603000	39603304	yes
chr3	169480713	169484713	-	ENSG00000184378.1	AC078802.1	0.121088	chr3	169482800	169483063	yes
chr16	3199964	3203964	+	ENSG00000228146.1	AC108134.2	0	chr16	3200560	3200864	yes
chr10	135071907	135075907	-	ENSG00000151651.11	ADAM8	0.082335	chr10	135072743	135073047	no
chr8	67381142	67385142	+	ENSG00000147576.11	ADHFE1	0.153309	chr8	67383589	67383893	no
chr1	149676609	149680609	+	ENSG00000203815.2	AL358813.2	0.143898	chr1	149680096	149680400	no
chr1	3397677	3401677	+	ENSG00000130762.10	ARHGEF16	1.94185	chr1	3398867	3399171	yes
chr15	74890472	74894472	+	ENSG00000179361.11	ARID3B	0.289356	chr15	74890578	74890882	yes
chrX	100245668	100249668	+	ENSG00000174225.10	ARL13A	0.004215	chrX	100249485	100249789	no
chr17	4624794	4628794	+	ENSG00000141480.11	ARRB2	1.32832	chr17	4624857	4625161	yes
chr11	62160878	62164878	+	ENSG00000162174.8	ASRGL1	0.835615	chr11	62162304	62162608	no
chr17	73028145	73032145	-	ENSG00000167863.6	ATP5H	6.56006	chr17	73029835	73030139	yes
chr17	73028145	73032145	-	ENSG00000167863.6	ATP5H	6.56006	chr17	73030426	73030730	yes
chr17	73028145	73032145	-	ENSG00000167863.6	ATP5H	6.56006	chr17	73031146	73031450	yes
chr15	50146435	50150435	-	ENSG00000104043.10	ATP8B4	1.12245	chr15	50148161	50148465	no
chr1	28573417	28577417	+	ENSG00000130770.12	ATPIF1	12.2166	chr1	28575007	28575311	no
chr3	5027008	5031008	+	ENSG00000134107.4	BHLHE40	2.19571	chr3	5028548	5028852	yes
chr3	15687329	15691329	+	ENSG00000169814.8	BTD	1.83595	chr3	15688481	15688785	no
chr10	88730487	88734487	+	ENSG00000148671.7	C10orf116	0	chr10	88730936	88731240	yes
chr10	11914276	11918276	+	ENSG00000148426.6	C10orf47	0.33625	chr10	11917793	11918097	yes
chr12	10344400	10348400	+	ENSG00000165685.4	C12orf59	2.06637	chr12	10344533	10344837	no
chr12	27229990	27233990	-	ENSG00000214700.4	C12orf71	0	chr12	27229868	27230172	no
chr16	15682116	15686116	+	ENSG00000166780.5	C16orf45	0.562741	chr16	15684755	15685059	yes
chr17	21427571	21431571	-	ENSG00000212719.4	C17orf51	0.497851	chr17	21427517	21427821	yes
chr17	8087652	8091652	-	ENSG00000196544.6	C17orf59	0.328987	chr17	8089511	8089815	yes
chr17	8087652	8091652	-	ENSG00000196544.6	C17orf59	0.328987	chr17	8090138	8090442	yes
chr17	8087652	8091652	-	ENSG00000196544.6	C17orf59	0.328987	chr17	8090814	8091118	yes
chr17	16341328	16345328	-	ENSG00000181350.7	C17orf76	0.2821	chr17	16342091	16342395	yes
chr1	1013198	1017198	-	ENSG00000131591.12	C1orf159	0.664189	chr1	1014821	1015125	yes
chr21	18821503	18825503	+	ENSG00000232560.2	C21orf37	0	chr21	18823667	18823971	no
chr21	33887707	33891707	+	ENSG00000166979.8	C21orf63	4.28647	chr21	33889068	33889372	yes
chr1	151806295	151810295	-	ENSG00000225556.1	C2CD4D	0.000881	chr1	151809373	151809677	yes
chr5	95195837	95199837	+	ENSG00000236882.3	C5orf27	0.119054	chr5	95197154	95197458	yes
chr7	1032623	1036623	-	ENSG00000146540.9	C7orf50	1.66217	chr7	1032851	1033155	yes
chr9	139841419	139845419	+	ENSG00000176919.7	C8G	0.084936	chr9	139844430	139844734	yes
chr8	40012821	40016821	+	ENSG00000176907.3	C8orf4	6.13545	chr8	40013970	40014274	yes
chr8	40012821	40016821	+	ENSG00000176907.3	C8orf4	6.13545	chr8	40016634	40016938	no
chr8	124228196	124232196	-	ENSG00000189376.7	C8orf76	1.96672	chr8	124229417	124229721	yes
chr2	131091814	131095814	-	ENSG00000136710.5	CCDC115	0.575223	chr2	131094633	131094937	yes
chr2	228682250	228686250	+	ENSG00000115009.7	CCL20	1.67357	chr2	228683177	228683481	yes
chr1	26647014	26651014	+	ENSG00000169442.4	CD52	0.039698	chr1	26648043	26648347	no
chr14	23582513	23586513	-	ENSG00000092067.5	CEBPE	0.002491	chr14	23584291	23584595	no
chr15	57842925	57846925	+	ENSG00000128849.9	CGNL1	0.000214	chr15	57843874	57844178	no
chr11	62672151	62676151	-	ENSG00000168539.3	CHRM1	0.003656	chr11	62673480	62673784	yes
chr17	46099535	46103535	-	ENSG00000005243.4	COPZ2	0.011358	chr17	46101762	46102066	yes
chr17	46099535	46103535	-	ENSG00000005243.4	COPZ2	0.011358	chr17	46102440	46102744	yes
chr1	201448658	201452658	-	ENSG00000159176.8	CSRP1	28.4933	chr1	201451201	201451505	yes
chr17	8124140	8128140	-	ENSG00000178971.8	CTC1	0.223113	chr17	8124099	8124403	yes
chr17	8124140	8128140	-	ENSG00000178971.8	CTC1	0.223113	chr17	8124735	8125039	yes
chr17	8124140	8128140	-	ENSG00000178971.8	CTC1	0.223113	chr17	8125448	8125752	yes
chr17	8124140	8128140	-	ENSG00000178971.8	CTC1	0.223113	chr17	8126074	8126378	yes
chr16	69500167	69504167	+	ENSG00000103018.10	CYB5B	16.2586	chr16	69500589	69500893	no
chr20	52765988	52769988	-	ENSG00000019186.5	CYP24A1	0.005154	chr20	52765693	52765997	no
chr7	1029276	1033276	+	ENSG00000073067.9	CYP2W1	0	chr7	1032851	1033155	yes
chr19	13085567	13089567	+	ENSG00000179284.3	DAND5	0.018772	chr19	13088674	13088978	no
chr1	112310196	112314196	+	ENSG00000064703.7	DDX20	1.65666	chr1	112312177	112312481	yes
chr6	49972851	49976851	-	ENSG00000203970.3	DEFB110	0	chr6	49975602	49975906	no
chr20	61505090	61509090	-	ENSG00000101191.11	DIDO1	1.4315	chr20	61506891	61507195	yes
chr17	7737058	7741058	+	ENSG00000183914.8	DNAH2	0.08151	chr17	7738775	7739079	yes
chr17	7737058	7741058	+	ENSG00000183914.8	DNAH2	0.08151	chr17	7740016	7740320	yes
chr2	25596067	25600067	-	ENSG00000138101.13	DTNB	1.19233	chr2	25599750	25600054	yes
chr5	172191093	172195093	-	ENSG00000120129.4	DUSP1	16.0217	chr5	172192458	172192762	yes
chr4	148466106	148470106	+	ENSG00000151617.10	EDNRA	0.120849	chr4	148467550	148467854	no
chr7	36339334	36343334	+	ENSG00000122547.6	EEPD1	0.041279	chr7	36342869	36343173	yes
chr2	56089102	56093102	-	ENSG00000115380.13	EFEMP1	6.463	chr2	56089880	56090184	no
chr5	38465123	38469123	+	ENSG00000164318.12	EGFLAM	0.004226	chr5	38466585	38466889	yes
chr1	201986316	201990316	+	ENSG00000163435.10	ELF3	2.31302	chr1	201987589	201987893	yes
chr5	111494318	111498318	-	ENSG00000129595.7	EPB41L4A	0.755262	chr5	111496314	111496618	yes
chr16	74742853	74746853	-	ENSG00000103089.3	FA2H	0.222903	chr16	74743318	74743622	no
chr5	92949775	92953775	-	ENSG00000113391.12	FAM172A	1.1217	chr5	92952271	92952575	no
chr16	66961959	66965959	-	ENSG00000166595.6	FAM96B	4.0652	chr16	66964135	66964439	yes
chr1	161507549	161511549	-	ENSG00000203747.5	FCGR3A	0	chr1	161509915	161510219	yes
chr1	38458442	38462442	-	ENSG00000183386.5	FHL3	0.30299	chr1	38461726	38462030	yes
chrX	15359713	15363713	-	ENSG00000165197.4	FIGF	0.012921	chrX	15361136	15361440	no
chr19	56098738	56102738	-	ENSG00000179943.5	FIZ1	0.180791	chr19	56098633	56098937	no
chr17	43324681	43328681	+	ENSG00000184922.7	FMNL1	0.392507	chr17	43324891	43325195	yes
chr9	132645466	132649466	-	ENSG00000187239.10	FNBP1	0.514169	chr9	132648025	132648329	yes
chr6	1614127	1618127	+	ENSG00000054598.4	FOXC1	3.64656	chr6	1614134	1614438	yes
chr6	1395832	1399832	+	ENSG00000137273.3	FOXF2	2.19809	chr6	1397237	1397541	yes
chr10	99088255	99092255	-	ENSG00000181274.5	FRAT2	0.937782	chr10	99088566	99088870	yes
chrX	69653240	69657240	+	ENSG00000130055.9	GDPD2	0.003533	chrX	69653726	69654030	yes
chr8	144359101	144363101	+	ENSG00000250571.2	GLI4	0.839269	chr8	144360835	144361139	yes
chr17	4693591	4697591	+	ENSG00000182327.6	GLTPD2	0	chr17	4693753	4694057	yes
chr3	50296787	50300787	+	ENSG00000114353.11	GNAI2	11.5797	chr3	50297444	50297748	yes
chr19	2507218	2511218	-	ENSG00000176533.7	GNG7	0.000182	chr19	2507147	2507451	no
chr14	105511728	105515728	-	ENSG00000183484.7	GPR132	0	chr14	105512123	105512427	yes
chr12	54752229	54756229	-	ENSG00000139572.3	GPR84	0	chr12	54752895	54753199	yes
chr10	106059616	106063616	+	ENSG00000065621.8	GSTO2	0.537964	chr10	106059788	106060092	yes
chr6	26171577	26175577	+	ENSG00000158373.7	HIST1H2BD	10.0954	chr6	26172098	26172402	yes
chr6	26193068	26197068	-	ENSG00000197409.6	HIST1H3D	6.70507	chr6	26195542	26195846	yes
chr12	14919489	14923489	-	ENSG00000197837.3	HIST4H4	1.18085	chr12	14922910	14923214	yes
chr20	30157370	30161370	+	ENSG00000101294.11	HM13	13.1598	chr20	30160687	30160991	yes
chr9	131933835	131937835	-	ENSG00000188483.6	IER5L	0.726908	chr9	131936311	131936615	yes
chr2	118867604	118871604	+	ENSG00000125629.10	INSIG2	0.801733	chr2	118870386	118870690	no
chr21	46301868	46305868	-	ENSG00000160255.11	ITGB2	0.047278	chr21	46302393	46302697	yes
chr1	112309284	112313284	-	ENSG00000171385.5	KCND3	0.000209	chr1	112312177	112312481	yes
chr16	15684243	15688243	-	ENSG00000166783.12	KIAA0430	0.883154	chr16	15684755	15685059	yes
chr19	1848399	1852399	-	ENSG00000129911.3	KLF16	0.17435	chr19	1848670	1848974	yes
chr1	201861580	201865580	-	ENSG00000163431.10	LMOD1	0.002232	chr1	201865132	201865436	yes
chr2	11967535	11971535	+	ENSG00000134324.7	LPIN1	4.5634	chr2	11970478	11970782	yes
chr3	14242619	14246619	+	ENSG00000170860.3	LSM3	0.700251	chr3	14246140	14246444	no
chr1	116677861	116681861	+	ENSG00000173212.4	MAB21L3	0.102074	chr1	116681785	116682089	no
chr7	116438440	116442440	+	ENSG00000105976.9	MET	8.27372	chr7	116441395	116441699	yes
chr10	74123098	74127098	-	ENSG00000107745.10	MICU1	1.36406	chr10	74124107	74124411	yes
chr19	1259139	1263139	+	ENSG00000167470.6	MIDN	0.169733	chr19	1260769	1261073	yes
chr17	2283354	2287354	-	ENSG00000070444.7	MNT	0.163933	chr17	2285911	2286215	yes
chr19	2067037	2071037	-	ENSG00000172081.8	MOB3A	0.279043	chr19	2069711	2070015	yes
chr7	42977456	42981456	+	ENSG00000106591.3	MRPL32	4.09638	chr7	42980881	42981185	yes
chr11	59935081	59939081	-	ENSG00000110077.10	MS4A6A	0.001985	chr11	59936865	59937169	no
chr11	1284402	1288402	+	ENSG00000117983.12	MUC5B	9.3e-05	chr11	1285686	1285990	no
chr12	110035067	110039067	+	ENSG00000110921.7	MVK	1.32396	chr12	110035550	110035854	yes
chr16	29859341	29863341	+	ENSG00000013364.12	MVP	0.850006	chr16	29859899	29860203	yes
chr8	128753674	128757674	+	ENSG00000136997.9	MYC	25.1339	chr8	128753926	128754230	yes
chr9	140338022	140342022	-	ENSG00000165802.14	NELF	3.88309	chr9	140339747	140340051	yes
chr16	2070755	2074755	+	ENSG00000183971.4	NPW	0.002288	chr16	2073131	2073435	yes
chr12	96047583	96051583	-	ENSG00000074527.7	NTN4	1.07782	chr12	96047986	96048290	no
chr19	49160666	49164666	-	ENSG00000142233.6	NTN5	0.000422	chr19	49164432	49164576	no
chr1	205267187	205271187	-	ENSG00000163545.7	NUAK2	0.142546	chr1	205267604	205267908	yes
chr20	23335414	23339414	+	ENSG00000132661.3	NXT1	1.66196	chr20	23338638	23338942	yes
chrX	130679030	130683030	+	ENSG00000171054.6	OR13H1	0	chrX	130683027	130683331	no
chr5	180582890	180586890	+	ENSG00000182613.1	OR2V2	0	chr5	180586300	180586604	no
chr11	48328704	48332704	+	ENSG00000176555.1	OR4S1	0	chr11	48329361	48329665	no
chr2	19547246	19551246	-	ENSG00000143867.5	OSR1	0	chr2	19548076	19548269	yes
chr1	186408698	186412698	-	ENSG00000116703.12	PDC	0	chr1	186412056	186412360	no
chr17	8039809	8043809	-	ENSG00000179094.8	PER1	0.090406	chr17	8041958	8042262	yes
chr17	8039809	8043809	-	ENSG00000179094.8	PER1	0.090406	chr17	8042161	8042465	yes
chr17	33893849	33897849	-	ENSG00000108733.3	PEX12	1.75106	chr17	33894834	33895138	yes
chr1	207254369	207258369	+	ENSG00000123836.10	PFKFB2	4.01864	chr1	207254465	207254769	no
chrX	71794664	71798664	-	ENSG00000067177.10	PHKA1	1.68688	chrX	71796355	71796659	no
chr1	201430620	201434620	-	ENSG00000174307.5	PHLDA3	1.47815	chr1	201431092	201431396	yes
chr11	94354279	94358279	+	ENSG00000134627.7	PIWIL4	0.010296	chr11	94356342	94356646	no
chr19	39919054	39923054	+	ENSG00000090924.8	PLEKHG2	0.946794	chr19	39921345	39921649	yes
chr4	23789644	23793644	-	ENSG00000109819.4	PPARGC1A	1.29307	chr4	23790220	23790524	no
chr1	202557697	202561697	+	ENSG00000077157.15	PPP1R12B	1.90349	chr1	202558413	202558717	yes
chr1	110999976	111003976	+	ENSG00000143125.4	PROK1	0.003212	chr1	111002904	111003208	no
chr1	109940419	109944419	-	ENSG00000143106.7	PSMA5	28.111	chr1	109942030	109942334	yes
chr9	130878972	130882972	-	ENSG00000148334.9	PTGES2	2.55483	chr9	130879916	130880220	yes
chr3	133539083	133543083	-	ENSG00000154917.6	RAB6B	0.069762	chr3	133540693	133540997	yes
chr20	411610	415610	+	ENSG00000125826.14	RBCK1	5.39997	chr20	412123	412427	yes
chr1	156355009	156359009	+	ENSG00000132677.8	RHBG	0	chr1	156355426	156355730	no
chr2	20649200	20653200	+	ENSG00000143878.8	RHOB	11.6186	chr2	20650589	20650893	yes
chr11	66095533	66099533	-	ENSG00000174791.6	RIN1	0.44838	chr11	66095874	66096178	yes
chr14	32419588	32423588	+	ENSG00000258474.1	RP11-187E13.1	0.01126	chr14	32420000	32420304	no
chr19	39919852	39923852	-	ENSG00000105193.3	RPS16	56.3815	chr19	39921345	39921649	yes
chr8	145552724	145556724	-	ENSG00000170616.8	SCRT1	0	chr8	145555442	145555746	no
chr10	102800997	102804997	+	ENSG00000107819.8	SFXN3	6.9334	chr10	102802772	102802949	yes
chr7	94210542	94214542	-	ENSG00000127990.11	SGCE	3.34151	chr7	94213483	94213787	yes
chr17	2284344	2288344	+	ENSG00000141258.6	SGSM2	0.962937	chr17	2285911	2286215	yes
chr1	201861434	201865434	+	ENSG00000198892.6	SHISA4	0.189364	chr1	201865132	201865436	yes
chr11	35268753	35272753	-	ENSG00000110436.6	SLC1A2	0.014844	chr11	35270188	35270492	no
chr22	19159095	19163095	-	ENSG00000100075.5	SLC25A1	1.2447	chr22	19159019	19159323	yes
chr11	65138663	65142663	-	ENSG00000162241.8	SLC25A45	0.423251	chr11	65138633	65138937	no
chr1	153752633	153756633	+	ENSG00000143554.9	SLC27A3	1.2496	chr1	153755985	153756289	yes
chr1	1588939	1592939	-	ENSG00000189339.7	SLC35E2B	2.69414	chr1	1590351	1590655	yes
chr12	46747972	46751972	-	ENSG00000134294.9	SLC38A2	75.3417	chr12	46751532	46751836	yes
chr1	37998142	38002142	-	ENSG00000163877.7	SNIP1	1.73109	chr1	38000122	38000426	no
chr1	203839179	203843179	+	ENSG00000182004.8	SNRPE	4.41216	chr1	203840205	203840509	yes
chr17	76348864	76352864	-	ENSG00000184557.2	SOCS3	0.886438	chr17	76349059	76349363	yes
chr19	11253444	11257444	-	ENSG00000161888.5	SPC24	4.67143	chr19	11254029	11254333	yes
chr1	153005091	153009091	+	ENSG00000169469.7	SPRR1B	0	chr1	153005540	153005844	no
chr8	74328604	74332604	-	ENSG00000040341.13	STAU2	2.8252	chr8	74332136	74332440	no
chr1	202555724	202559724	-	ENSG00000143858.7	SYT2	0.000611	chr1	202558413	202558717	yes
chr1	159883897	159887897	-	ENSG00000158710.10	TAGLN2	17.8079	chr1	159885998	159886302	yes
chr20	412124	416124	-	ENSG00000125875.8	TBC1D20	1.28662	chr20	412123	412427	yes
chr12	115104059	115108059	-	ENSG00000135111.9	TBX3	6.11064	chr12	115105965	115106269	yes
chrX	13683528	13687528	+	ENSG00000176896.7	TCEANC	0.328853	chrX	13687444	13687748	no
chr22	41795330	41799330	+	ENSG00000167074.9	TEF	0.397548	chr22	41798019	41798323	yes
chr17	62220796	62224796	-	ENSG00000136478.2	TEX2	0.672194	chr17	62223139	62223443	yes
chr20	36752863	36756863	-	ENSG00000198959.6	TGM2	1.3523	chr20	36755566	36755870	yes
chr3	149082809	149086809	-	ENSG00000169908.5	TM4SF1	433.077	chr3	149085993	149086297	yes
chr1	205242471	205246471	+	ENSG00000133069.10	TMCC2	0.13745	chr1	205242618	205242922	no
chr11	67227863	67231863	-	ENSG00000172663.4	TMEM134	1.49335	chr11	67231405	67231709	yes
chr1	109639556	109643556	+	ENSG00000215717.4	TMEM167B	1.60303	chr1	109642632	109642936	yes
chr3	190142444	190146444	-	ENSG00000198398.2	TMEM207	0	chr3	190142309	190142613	no
chr3	14185179	14189179	+	ENSG00000170876.7	TMEM43	3.81144	chr3	14186058	14186362	yes
chr3	194304402	194308402	-	ENSG00000145014.13	TMEM44	1.08192	chr3	194304539	194304794	yes
chr2	85133795	85137795	+	ENSG00000034510.4	TMSB10	19.7131	chr2	85134117	85134421	yes
chr19	6535939	6539939	+	ENSG00000125657.2	TNFSF9	0.351488	chr19	6536134	6536438	yes
chr6	30066674	30070674	-	ENSG00000204616.4	TRIM31	0.028945	chr6	30069684	30069988	yes
chr5	180616924	180620924	-	ENSG00000146054.13	TRIM7	2.45718	chr5	180618589	180618893	no
chr5	917218	921218	+	ENSG00000071539.8	TRIP13	7.98092	chr5	919608	919912	yes
chr10	71267422	71271422	+	ENSG00000099282.4	TSPAN15	1.638	chr10	71267614	71267918	yes
chr9	132644107	132648107	+	ENSG00000136878.7	USP20	1.06146	chr9	132648025	132648329	yes
chr7	158816866	158820866	-	ENSG00000106018.8	VIPR2	1.10069	chr7	158820146	158820450	yes
chr17	57917532	57921532	+	ENSG00000062716.4	VMP1	13.7991	chr17	57920508	57920812	yes
chr15	41195059	41199059	+	ENSG00000104142.6	VPS18	1.23887	chr15	41196210	41196514	yes
chr11	60893728	60897728	-	ENSG00000167987.5	VPS37C	0.730435	chr11	60897260	60897564	yes
chr19	33666701	33670701	+	ENSG00000166359.5	WDR88	0.000898	chr19	33667847	33668151	yes
chr20	43356452	43360452	+	ENSG00000064205.6	WISP2	7.04461	chr20	43357506	43357810	yes
chr20	43356452	43360452	+	ENSG00000064205.6	WISP2	7.04461	chr20	43359185	43359489	no
chr3	14182647	14186647	-	ENSG00000154767.9	XPC	1.62086	chr3	14186058	14186362	yes
chr8	144358573	144362573	+	ENSG00000181638.12	ZFP41	0.229677	chr8	144360835	144361139	yes
chr16	30411429	30415429	+	ENSG00000180035.5	ZNF48	0.644741	chr16	30411916	30412167	yes
chr1	26684125	26688125	-	ENSG00000176083.12	ZNF683	0	chr1	26685330	26685634	no
chr7	148762735	148766735	-	ENSG00000197362.8	ZNF786	0.334415	chr7	148762950	148763254	yes
chr19	53426388	53430388	-	ENSG00000180257.8	ZNF816	0.250908	chr19	53426223	53426527	yes
