# Supplementary material for: BRCA1 Recruitment to Transcriptional Pause Sites Is Required for R-Loop-Driven DNA Damage Repair
Source: Mol Cell. 2015 Feb 19;57(4):636–47. doi: 10.1016/j.molcel.2015.01.011 (PMC4351672; doi:10.1016/j.molcel.2015.01.011)
Supplement: Table S2, Related to Figure 6. List of the Indels Identified within the BRCA1 TR and CoTC Genes — BRCA1 TR and CoTC genes were tested for mutations within 21 breast cancers containing BRCA1 or BRCA2 germline mutations. Genomic information of the indels identified is shown. [file mmc3.xlsx]

## Sheet: Global Mutation Analysis
			Table S2: List of the indels identified within the BRCA1 TR and CoTC genes, Related to Figure 6. BRCA1 TR and CoTC genes were tested for mutations within 21 breast cancers containing BRCA1 or BRCA2 germline mutations. Genomic information of the indels identified are shown.
BRCA1	BRCA2	WT	Gene ID	Genename	chr	gene_start	gene_stop		TTS	TTS-4kb	TTS+4kb		variant_id	sample_id	mut_start	mut_stop	deleted_seq	inserted_seq	mut_type	in TTS +/- 4kb
			BRCA1 TR genes (positive list) – Complete Gene Region
x			ENSG00000166979	C21orf63	chr21	33783063	33892707		33887707	33883707	33891707		27264768	PD4107a	33790181	33790196	CTGGGAGAGCCAGTCA	0	deletion
x			ENSG00000113391	FAM172A	chr5	92948774	93448654		92953774	92949774	92957774		51663480	PD4005a	92952812	92952812	A	0	deletion	yes
x			ENSG00000173212	PIWIL4	chr11	94275755	94359587		94354587	94350587	94358587		28846070	PD3890a	94358365	94358366	TA	0	deletion	yes
x			ENSG00000077157	PPP1R12B	chr1	202316576	202562697		202557697	202553697	202561697		67268502	PD4006a	202558844	202558845	0	CC	insertion	yes
x			ENSG00000127990	SGCE	chr7	94209541	94286771		94214541	94210541	94218541		27703238	PD4107a	94217514	94217516	TGT	0	deletion	yes
x			ENSG00000164318	SYT2	chr1	202554723	202680795		202559723	202555723	202563723		67268502	PD4006a	202558844	202558845	0	CC	insertion	yes
	x		ENSG00000164318	EGFLAM	chr5	38257260	38468160		38465123	38461123	38468160		21397080	PD4116a	38308494	38308494	G	0	deletion
	x		ENSG00000173212	MAB21L3	chr1	116653125	116682861		116677861	116673861	116681861		21857614	PD4116a	116675871	116675887	AACACTATTTCGTCCGG	0	deletion	yes
		x	ENSG00000166979	C21orf63	chr21	33783063	33892707		33887707	33883707	33891707		21037567	PD4109a	33808305	33808306	0	T	insertion
		x	ENSG00000077157	PPP1R12B	chr1	202316576	202562697		202557697	202553697	202561697		54380499	PD4248a	202417077	202417078	0	T	insertion
			CoTC genes (negative list) – Complete Gene Region
x			ENSG00000162600	OMA1	chr1	58876055	59013724		59012474	59008474	59013724		28565164	PD3890a	58877502	58877517	AATTTATCTCTCTATT	0	deletion
x			ENSG00000197756	RPL37A	chr2	217361661	217448903		217443903	217439903	217447903		51258601	PD4005a	217394145	217394165	TAGATTACACTTCCTGGCATC	0	deletion
x			ENSG00000060237	WNK1	chr12	860508	1023115		1020618	1016618	1023115		51380242	PD4005a	919924	919934	CTAAACATTAG	0	deletion
	x		ENSG00000101752	MIB1	chr18	19283667	19455918		19450918	19446918	19454918		21348561	PD4116a	19305260	19305275	AAAATGTGGAAGGCAG	0	deletion
	x		ENSG00000090905	TNRC6A	chr16	24739765	24843953		24838953	24834953	24842953		21842532	PD4116a	24828566	24828567	0	T	insertion
		x	ENSG00000187079	TEAD1	chr11	12694718	12971298		12966298	12962298	12970298		77288716	PD4120a	12893652	12893654	TTG	0	deletion
